# Supplementary material for: Neurobiology of Dystonia: Review of Genetics, Animal Models, and Neuroimaging
Source: Brain Sci. 2025 Jul 19;15(7):767. doi: 10.3390/brainsci15070767 (PMC12294012; doi:10.3390/brainsci15070767)
Supplement: Supplementary file 1 [file brainsci-15-00767-s001.zip]

Archive with 1 entries (1 files):
- brainsci-3741237-supplementary.pdf
